# Supplementary material for: Intensive Treatment in Adult Burkitt Lymphoma with Lymphome Malin B (LMB) Regimen: Excellent Outcomes Despite Substantial Toxicity and Supportive Care Demands
Source: Cancers (Basel). 2025 Sep 5;17(17):2914. doi: 10.3390/cancers17172914 (PMC12427822; doi:10.3390/cancers17172914)
Supplement: Supplementary file 1 [file cancers-17-02914-s001.zip]

Archive with 1 entries (1 files):
- cancers-3832146-supplementary.pdf
